# Supplementary material for: Animal Video Lovers Always Have Company: The Role of Cyber-Mediated Animal Attachment in Loneliness
Source: Animals (Basel). 2025 Sep 4;15(17):2593. doi: 10.3390/ani15172593 (PMC12427423; doi:10.3390/ani15172593)
Supplement: Supplementary file 1 [file animals-15-02593-s001.zip]

Archive with 2 entries (2 files):
- S1 Scale development and revision.pdf
- S2 Data.zip
